# Supplementary material for: The Inhibitory Effect of Phycocyanin Peptide on Pulmonary Fibrosis In Vitro
Source: Mar Drugs. 2022 Nov 6;20(11):696. doi: 10.3390/md20110696 (PMC9694904; doi:10.3390/md20110696)
Supplement: Supplementary file 1 [file marinedrugs-20-00696-s001.zip]

Archive with 1 entries (1 files):
- marinedrugs-1965841-supplementary.xls
