# Supplementary material for: The Inhibitory Effect of Phycocyanin Peptide on Pulmonary Fibrosis In Vitro
Source: Mar Drugs. 2022 Nov 6;20(11):696. doi: 10.3390/md20110696 (PMC9694904; doi:10.3390/md20110696)
Supplement: Supplementary file 1 [file marinedrugs-20-00696-s001.zip › marinedrugs-1965841-supplementary.xls]

## Sheet: Sheet1
Table S1: Results of phycocyanin peptide HPLC-MS.
General							Sequence Match								Molecular Feature
Label	Mass	Max Z	Min Z	RT	Height	Score (MFE)	Seq Loc	Tgt Seq Mass	Diff (Bio, ppm)	Score (Bio)	Sequence	Missed	Pred Mods	Hits (BioConfirm)	Vol
Alpha
Biomolecule 3336: A(78-86); zaolan protein; 1*pcb(+586.279136)A84	1646.84	5	3	27.757	12132	100	A(78-86)	1646.84	3.1	7.38	QRGKDKCAR	8	1*pcb(+586.279136)A84	2	486048
Biomolecule 3534: A(78-88); zaolan protein; 1*pcb(+586.279136)A84	1874.95	5	3	30.804	17182	100	A(78-88)	1874.95	2.1	11.53	QRGKDKCARDI	10	1*pcb(+586.279136)A84	2	947166
Biomolecule 3500: A(78-89); zaolan protein; 1*pcb(+586.279136)A84	1931.97	5	3	30.029	7700	100	A(78-89)	1931.97	2.43	13.07	QRGKDKCARDIG	11	1*pcb(+586.279136)A84	1	293470
Biomolecule 3693: A(78-93); zaolan protein; 1*pcb(+586.279136)A84	2527.29	5	4	34.488	7722	90.9	A(78-93)	2527.28	2.98	13.64	QRGKDKCARDIGYYLR	15	1*pcb(+586.279136)A84	1	295384
Biomolecule 3679: A(77-91); zaolan protein; 1*pcb(+586.279136)A84	2373.13	5	3	33.926	7983	100	A(77-91)	2373.12	2.25	14.65	DQRGKDKCARDIGYY	14	1*pcb(+586.279136)A84	1	381493
Biomolecule 3651: A(76-91); zaolan protein; 1*pcb(+586.279136)A84	2444.16	5	3	33.436	10841	100	A(76-91)	2444.16	2	17.9	ADQRGKDKCARDIGYY	15	1*pcb(+586.279136)A84	1	583912
Biomolecule 3622: A(78-91); zaolan protein; 1*pcb(+586.279136)A84	2258.1	5	3	32.732	13524	100	A(78-91)	2258.09	1.88	18.41	QRGKDKCARDIGYY	13	1*pcb(+586.279136)A84	2	762848
Biomolecule 3578: A(78-90); zaolan protein; 1*pcb(+586.279136)A84	2095.04	5	4	31.723	7693	100	A(78-90)	2095.03	2.61	22.41	QRGKDKCARDIGY	12	1*pcb(+586.279136)A84	1	305993
Biomolecule 3754: A(78-92); zaolan protein; 1*pcb(+586.279136)A84	2371.18	5	3	37.022	6813	100	A(78-92)	2371.18	1.71	26.51	QRGKDKCARDIGYYL	14	1*pcb(+586.279136)A84	2	320014
Beta
Biomolecule 3741: B(80-84); zaolan protein; 1*pcb(+586.279136)B82	1118.56	3	2	36.631	109508	100	B(80-84)	1118.56	1.32	19.15	AACLR	4	1*pcb(+586.279136)B82	1	3540884
Biomolecule 3745: B(75-86); zaolan protein; 1*pcb(+586.279136)B82	1995.95	5	3	36.722	23303	100	B(75-86)	1995.95	1.66	12.48	TSRRMAACLRDM	11	1*pcb(+586.279136)B82	2	1783634
Biomolecule 3750: B(81-84); zaolan protein; 1*pcb(+586.279136)B82	1047.52	3	2	36.885	41809	100	B(81-84)	1047.52	1.47	15.41	ACLR	3	1*pcb(+586.279136)B82	2	1216651
Biomolecule 3761: B(152-155); zaolan protein; 1*pcb(+586.279136)B153	980.395	2	2	37.363	5433	92.2	B(152-155)	980.395	0.55	24.17	DCSA	3	1*pcb(+586.279136)B153	1	51776
Biomolecule 3767: B(80-84); zaolan protein; 1*pcb(+586.279136)B82	1118.56	3	2	37.533	164964	100	B(80-84)	1118.56	1.32	20.96	AACLR	4	1*pcb(+586.279136)B82	1	4762177
Biomolecule 3773: B(81-84); zaolan protein; 1*pcb(+586.279136)B82	1047.52	3	2	37.82	24386	100	B(81-84)	1047.52	1.65	13.39	ACLR	3	1*pcb(+586.279136)B82	2	705520
Biomolecule 3791: B(148-155); zaolan protein; 1*pcb(+586.279136)B153	1348.6	2	2	38.825	6439	100	B(148-155)	1348.6	0.38	20.28	ITPGDCSA	7	1*pcb(+586.279136)B153	2	96368
Biomolecule 3793: B(143-155); zaolan protein; 1*pcb(+586.279136)B153	1802.78	2	2	39.318	10958	100	B(143-155)	1802.78	0.18	32	NDPAGITPGDCSA	12	1*pcb(+586.279136)B153	1	313456
Biomolecule 3801: B(147-155); zaolan protein; 1*pcb(+586.279136)B153	1405.62	2	2	39.542	5903	93.5	B(147-155)	1405.62	0.01	22.66	GITPGDCSA	8	1*pcb(+586.279136)B153	3	100219
Biomolecule 3807: B(144-155); zaolan protein; 1*pcb(+586.279136)B153	1688.74	2	2	39.806	15439	100	B(144-155)	1688.74	0.51	31.47	DPAGITPGDCSA	11	1*pcb(+586.279136)B153	2	482854
Biomolecule 3809: B(80-86); zaolan protein; 1*pcb(+586.279136)B82	1364.63	3	2	40.213	46944	100	B(80-86)	1364.63	0.9	19.43	AACLRDM	6	1*pcb(+586.279136)B82	3	1790176
Biomolecule 3811: B(81-86); zaolan protein; 1*pcb(+586.279136)B82	1293.59	3	2	40.302	6841	100	B(81-86)	1293.59	0.83	19.74	ACLRDM	5	1*pcb(+586.279136)B82	2	170888
Biomolecule 3813: B(141-155); zaolan protein; 1*pcb(+586.279136)B153	2014.94	3	2	40.458	12107	100	B(141-155)	2014.93	0.43	33.63	IVNDPAGITPGDCSA	14	1*pcb(+586.279136)B153	3	720239
Biomolecule 3816: B(80-82); zaolan protein; 1*pcb(+586.279136)B82	849.373	2	2	40.773	7449	100	B(80-82)	849.373	-0.04	17.57	AAC	2	1*pcb(+586.279136)B82	1	101618
Biomolecule 3819: B(140-155); zaolan protein; 1*pcb(+586.279136)B153	2085.97	3	2	41.205	29734	100	B(140-155)	2085.97	0.6	36.38	AIVNDPAGITPGDCSA	15	1*pcb(+586.279136)B153	2	2461033
Biomolecule 3826: B(152-156); zaolan protein; 1*pcb(+586.279136)B153	1093.48	2	2	42.014	9389	100	B(152-156)	1093.48	0.2	27.4	DCSAL	4	1*pcb(+586.279136)B153	1	155862
Biomolecule 3833: B(148-156); zaolan protein; 1*pcb(+586.279136)B153	1461.68	2	2	42.925	12399	100	B(148-156)	1461.68	-0.04	29.74	ITPGDCSAL	8	1*pcb(+586.279136)B153	2	234420
Biomolecule 3834: B(140-158); zaolan protein; 1*pcb(+586.279136)B153	2357.13	3	2	42.961	28253	100	B(140-158)	2357.12	0.71	32.04	AIVNDPAGITPGDCSALAS	18	1*pcb(+586.279136)B153	1	1687111
Biomolecule 3835: B(143-156); zaolan protein; 1*pcb(+586.279136)B153	1915.87	3	2	43	24181	100	B(143-156)	1915.87	0.67	31.54	NDPAGITPGDCSAL	13	1*pcb(+586.279136)B153	1	1139718
Biomolecule 3840: B(144-156); zaolan protein; 1*pcb(+586.279136)B153	1801.82	3	2	43.545	29993	100	B(144-156)	1801.82	0.1	36.41	DPAGITPGDCSAL	12	1*pcb(+586.279136)B153	2	1490667
Biomolecule 3844: B(141-156); zaolan protein; 1*pcb(+586.279136)B153	2128.02	3	2	43.892	34406	100	B(141-156)	2128.02	0.53	38.51	IVNDPAGITPGDCSAL	15	1*pcb(+586.279136)B153	3	2474953
Biomolecule 3851: B(140-156); zaolan protein; 1*pcb(+586.279136)B153	2199.06	3	2	44.464	102010	100	B(140-156)	2199.06	0.89	40.46	AIVNDPAGITPGDCSAL	16	1*pcb(+586.279136)B153	4	8797957
Biomolecule 3855: B(138-158); zaolan protein; 1*pcb(+586.279136)B153	2541.25	3	2	44.796	54807	100	B(138-158)	2541.25	0.64	46.57	ALAIVNDPAGITPGDCSALAS	20	1*pcb(+586.279136)B153	1	3424250
Biomolecule 3859: B(75-90); zaolan protein; 1*pcb(+586.279136)B82	2464.25	4	3	45.332	5458	100	B(75-90)	2464.24	1.88	24.25	TSRRMAACLRDMEIIL	15	1*pcb(+586.279136)B82	3	119767
Biomolecule 3860: B(75-92); zaolan protein; 1*pcb(+586.279136)B82	2783.41	5	3	45.47	13418	100	B(75-92)	2783.41	1.88	14.26	TSRRMAACLRDMEIILRY	17	1*pcb(+586.279136)B82	3	1368926
Biomolecule 3863: B(138-156); zaolan protein; 1*pcb(+586.279136)B153	2383.18	3	2	46.243	52680	100	B(138-156)	2383.18	0.93	36.34	ALAIVNDPAGITPGDCSAL	18	1*pcb(+586.279136)B153	2	3696604
Biomolecule 3878: B(77-95); zaolan protein; 1*pcb(+586.279136)B82	2958.51	5	3	50.234	12800	90.2	B(77-95)	2958.51	1.64	28.11	RRMAACLRDMEIILRYVTY	18	1*pcb(+586.279136)B82	2	1824564
Biomolecule 3882: B(75-95); zaolan protein; 1*pcb(+586.279136)B82	3146.59	5	3	51.372	55295	100	B(75-95)	3146.59	1.49	33.75	TSRRMAACLRDMEIILRYVTY	20	1*pcb(+586.279136)B82	5	12289244
Biomolecule 3893: B(78-95); zaolan protein; 1*pcb(+586.279136)B82	2802.41	4	3	53.105	8837	100	B(78-95)	2802.41	1.44	15.99	RMAACLRDMEIILRYVTY	17	1*pcb(+586.279136)B82	2	634661
